# Supplementary material for: Recombinant Polymerase Amplification Coupled with CRISPR/Cas12a Detection System for Rapid Visual Detection of Porcine Circovirus 3
Source: Animals (Basel). 2024 Aug 30;14(17):2527. doi: 10.3390/ani14172527 (PMC11393983; doi:10.3390/ani14172527)
Supplement: Supplementary file 1 [file animals-14-02527-s001.zip]

Archive with 1 entries (1 files):
- animals-3152930-supplementary.pdf
